# Supplementary material for: Innovative Assistive Technologies for Tetraplegia: A Narrative Review of Systematic and Emerging Evidence
Source: Healthcare (Basel). 2026 Jan 21;14(2):274. doi: 10.3390/healthcare14020274 (PMC12840652; doi:10.3390/healthcare14020274)
Supplement: Supplementary file 1 [file healthcare-14-00274-s001.zip]

Archive with 1 entries (1 files):
- healthcare-4046526-supplementary.pdf
